# Supplementary material for: Ageritin—The Ribotoxin-like Protein from Poplar Mushroom (Cyclocybe aegerita) Sensitizes Primary Glioblastoma Cells to Conventional Temozolomide Chemotherapy
Source: Molecules. 2022 Apr 7;27(8):2385. doi: 10.3390/molecules27082385 (PMC9032345; doi:10.3390/molecules27082385)
Supplement: Supplementary file 1 [file molecules-27-02385-s001.zip]

Archive with 1 entries (1 files):
- molecules-1650794-supplementary.pdf
